# Supplementary material for: Mechanisms of sex determination and transmission ratio distortion in Aedes aegypti
Source: Parasit Vectors. 2016 Jan 28;9:49. doi: 10.1186/s13071-016-1331-x (PMC4730765; doi:10.1186/s13071-016-1331-x)
Supplement: Additional file 5: — The accession numbers of the RRM sequences: [GenBank: KJ147314, KJ147315, KJ147316, KJ147317, KJ147318, KJ147319, KJ147320, KJ147321]. (XLSX 26 kb) [file 13071_2016_1331_MOESM5_ESM.xlsx]

## Sheet: Sheet1
Data of Figure 2A						http://www.compileonline.com/execute_python_online.php
Homo male x		Number of	Hatching		Male/female		P value	df=1, Χ2
homo female		eggs	rate		(ratio)
1		116	104(89.66)		93/6(93.94)		P<0.001	76.45
2		88	75(85.23)		64/10 (86.49)		P<0.001	39.41
3		137	122 (89.05)		101/17(85.59)		P<0.001	59.79
4		112	102 (91.07)		57/40 (58.76)		P>0.05	2.98
5		110	99 (90.00)		55/41 (57.29)		P>0.05	2.04
6		103	93 (90.29)		51/41(55.43)		P>0.05	1.09
7		80	67(83.75)		36/29 (55.38)		P>0.05	0.75
8		125	117 (93.60)		63/52 (54.78)		P>0.05	1.05
9		98	92 (93.88)		49/41(54.44)		P>0.05	0.71
10		101	80 (79.20)		40/37 (51.95)		P>0.05	0.12
Data of Figure 2B
Homo male x wild type ROCK female
1 (FS)		109	93 (85.32)		81/2 (97.6)		P<0.001	75.19
2 (FS)		95	88 (92.63)		76/3 (96.2)		P<0.001	67.46
3 (LS)		137	127 (92.70)		115/10 (91.0)		P<0.001	88.2
4 (FS)		115	111 (96.52)		91/17 (84.3)		P<0.001	50.7
5 (NS)		141	124 (87.94)		99/20 (83.0)		P<0.001	52.45
6 (LS)		133	132 (99.25)		79/50 (61.0)		0.01<P<0.05	6.52
7 (NS)		99	91 (91.92)		53/37 (58.89)		P>0.05	2.84
8 (LS)		141	120 (85.11)		67/52 (56.3)		P>0.05	1.89
9 (NS)		112	112 (100.0)		60/49 (55.0)		P>0.05	1.11
10 (NS)		117	102 (87.18)		51/46 (52.58)		P>0.05	0.26
Data of Figure 2C
Homo female x wild type ROCK male
1(MS)		119	105 (88.24)		55/43 (56.12)		P>0.05	1.47
2(MS)		107	99 (92.53)		54/43 (55.7)		P>0.05	1.25
3(MS)		121	87 (71.90)		46/38 (54.8)		P>0.05	0.76
4(MS)		95	90 (94.73)		47/40 (54.0)		P>0.05	0.56
5(MS)		113	99 (87.61)		50/46 (52.1)		P>0.05	0.17
6(MS)		91	78 (85.71)		37/38 (49.3)		P>0.05	0.01
7(MS)		97	78 (80.41)		36/41 (46.75)		P>0.05	0.32
8(MS)		93	85 (91.39)		38/44 (46.3)		P>0.05	0.44
9(MS)		116	111 (95.69)		49/59 (45.4)		P>0.05	0.93
10(MS)		121	113 (93.39)		48/60 (44.4)		P>0.05	1.33
		Mass cross of 25 heterozygous males x 25 WT females
Data of Figure 3A
First egg batches
Line	Male age	Number of	Hatching	WT/DsRed	WT Male/	WT Female/	P value	df=3, Χ2		df=1, Χ2	P value		df=1, Χ2	P value
		eggs	rate		DsRed	DsRed				WT male/DsRed male			DsRed male: DsRed female
					male	female
1	3 days	1000	923 (92.30)	469/441	216/225	248/212	P>0.05	3.46		0.18	P>0.05		0.39	P>0.05
2	3 days	1000	822 (82.20)	381/425	186/222	192/197	P>0.05	3.76		3.18	P>0.05		1.5	P>0.05
9	3 days	1000	972 (97.20)	492/466	223/241	265/218	P>0.05	5.73		0.7	P>0.05		1.15	P>0.05
10	3 days	1000	898 (89.80)	460/415	232/217	223/192	P>0.05	4.09		0.5	P>0.05		1.52	P>0.05
Data of Figure 3B
		First egg batches hatched in a month later
1		200	162 (81.0)	86/75	39/45	41/22	P<0.001	df=3, X2=24.20		Pooled value
2		200	149 (74.5)	76/71	36/43	39/20
9		200	174 (87.0)	91/80	43/44	46/28	P>0.05	df=2, X2=0.000		Pooled value, except for transformant DsRed females
10		200	155 (77.5)	84/70	44/39	40/27
Data of Figure 4		Single crosses to check the sperm longevity, male age and sex ratio
		Number of	Hatching	♂/♀ pupae	♂/♀ ratio					Number of	Hatching	♂/♀ pupae	♂/♀ ratio
		eggs	rate	- Father				df=1, Χ2 value		eggs	rate	- Father				df=1, Χ2 value
				3 days old								15 days old
Line 2		83	74 (89.16)	33/36	47.83/52.17		P>0.05	0.13		106	90 (84.91)	62/17	78.48/21.52		P<0.001	25.63
		42	41 (97.62)	20/18	52.63/47.37		P>0.05	0.11		134	114 (85.07)	74/22	77.08/22.92		P<0.001	28.17
		121	106 (87.60)	57/40	58.76/41.24		P>0.05	2.98		129	119 (92.25)	88/19	82.24/17.76		P<0.001	44.5
		75	69 (95.00)	34/30	53.12/46.88		P>0.05	0.25		45	43 (95.56)	41/1	97.62/2.38		P<0.001	38.1
		135	125 (92.59)	59/52	58.41/51.49		P>0.05	0.44		115	98 (85.22)	83/5	94.32/5.68		P<0.001	69.14
Line 10		113	95 (84.07)	45/43	51.14/48.86		P>0.05	0.05		92	75 (81.52)	60/6	90.91/9.09		P<0.001	44.18
		123	111 (90.24)	53/49	51.96/48.04		P>0.05	0.16		107	97 (90.65)	61/25	70.93/29.07		P<0.001	15.07
		85	77 (90.59)	37/33	52.86/47.14		P>0.05	0.23		92	86 (93.48)	73/3	96.05/3.85		P<0.001	64.47
		135	126 (93.33)	61/56	52.14/47.86		P>0.05	0.21		151	133 (88.08)	97/22	81.51/18.49		P<0.001	47.27
		58	54 (93.10)	27/23	54/46		P>0.05	0.32		138	117 (84.78)	89/16	84.76/15.24		P<0.001	50.75
Rock		95	91 (97.79)	44/45	49.44/50.56		P>0.05	0.01		121	118 (97.52)	61/53	53.51/46.49		P>0.05	0.56
		106	100 (94.34)	51/47	52.04/47.96		P>0.05	0.16		68	67 (98.53)	35/32	52.24/47.76		P>0.05	0.13
		122	116 (95.08)	53/59	47.32/52.68		P>0.05	0.32		99	95 (95.96)	43/50	46.24/53.76		P>0.05	0.53
		79	72 (91.14)	34/37	47.89/52.11		P>0.05	0.13		100	93 (93.00)	42/49	46.15/53.85		P>0.05	0.54
		67	67 (100.00)	29/38	43.28/56.72		P>0.05	1.21		79	75 (94.94)	37/37	50/50		P>0.05	0
